# Supplementary material for: Identification and Analysis of the Tegument Protein and Excretory-Secretory Products of the Carcinogenic Liver Fluke Clonorchis sinensis
Source: Front Microbiol. 2020 Sep 23;11:555730. doi: 10.3389/fmicb.2020.555730 (PMC7538622; doi:10.3389/fmicb.2020.555730)
Supplement: Supplementary Table 1 — The information of the identified excretory-secretory proteins. [file Table_1.XLSX]

## Sheet: Sheet1
Accession	Description	Subcellular Location	Score	Coverage	Proteins	Unique Peptides	Peptides	PSMs	AAs	MW [kDa]	calc. pI
G7YN43	Basement membrane-specific heparan sulfate proteoglycan core protein	endoplasmic reticulum, Golgi apparatus	96.5705	16.98	1	33	80	110	6814	755.208	5.19873
Q25595	Putative glutathione transferase	cytosol	101.013	63.76	2	9	13	61	218	25.0226	6.53662
G7Y725	Dynein heavy chain 1 cytosolic	cytosol, nuclear	1.639	12.47	1	1	45	58	4441	506.126	6.45557
Q8T6J8	17 kDa myoglobin	cytosol	53.1817	52.67	1	2	6	48	150	16.9276	5.19873
G7Y9X8	Retinal dehydrogenase 1	mitochondria	54.0309	37.09	1	5	13	48	488	52.4888	5.8208
G7Y9I6	Twitchin (Fragment)	nuclear	4.81944	13.04	1	2	36	47	4049	444.002	5.80811
G7Y9X9	Retinal dehydrogenase 1	cytosol	43.4089	36.48	1	6	13	41	488	52.6031	6.354
G7Y5W0	Filamin	plasma membrane	38.7395	20.46	1	13	35	40	2498	270.208	6.1001
H2KQZ6	5-azacytidine-induced protein 1	mitochondria, nuclear	1.67372	31.36	1	1	31	37	1148	131.802	7.44482
G7YUT9	Myoglobin	cytosol	30.8864	69	1	1	6	36	100	11.2477	6.30322
A3R0V5	Paramyosin	cytosol, nuclear	2.59576	38.19	3	1	27	36	864	99.3948	5.42725
B5G4X4	Cysteine protease preprotein	extracellular	73.8575	24.85	16	3	5	36	326	36.534	5.36377
G7YDG9	FKBP12-rapamycin complex-associated protein	nuclear	0	9.67	1	1	23	35	3329	370.956	7.62061
G7YHP4	Calpain	nuclear	7.10616	15.1	1	3	9	30	768	87.377	5.51611
H2KTR5	Fibropellin-1	nuclear	2.067	15.86	1	1	21	29	1885	210.408	7.34229
G7YQD0	Hemicentin-1	extracellular	2.68478	7.16	1	1	20	28	4343	479.248	5.93506
G7YF68	Enolase	cytosol	55.8357	32.25	1	5	8	27	431	46.1665	6.87354
G7Y9G3	GPI-anchored surface glycoprotein	endoplasmic reticulum	16.648	17.6	1	8	22	27	1591	177.485	5.56689
G7YFI6	Putative cys1 protein	nuclear	14.7982	19.93	1	4	23	26	1611	185.343	7.25439
G7Y3S9	Actin beta/gamma 1	cytoskeleton	18.7523	31.46	11	2	8	25	391	43.9007	5.79541
G7Y9I5	Twitchin	nuclear	0	14.14	1	3	23	25	2390	265.028	6.354
H2KPA2	Actin beta/gamma 1	cytoskeleton	9.58099	38.55	12	1	8	24	345	38.4409	5.79541
A1BNE5	Glutathione transferase	cytosol	43.1945	39.44	2	6	8	24	213	24.5064	5.35107
G7YK97	Cystathionine beta-synthase	plasma membrane	12.9446	13.44	1	5	20	24	1905	214.041	8.52881
H2KSX2	Spectrin beta (Fragment)	mitochondria	5.25973	13.4	1	2	19	23	1925	222.689	5.23682
H2KU37	Transitional endoplasmic reticulum ATPase (Fragment)	cytosol	2.08046	20.48	1	1	19	20	1221	137.245	7.89893
G7Y2I9	Molecular chaperone HtpG	cytosol	1.76011	28.71	1	1	15	20	714	81.7683	5.10986
G7YHG2	Very low-density lipoprotein receptor	extracellular	1.9432	8.22	1	1	18	20	3150	348.759	5.26221
G7YP32	Uncharacterized protein	cytosol	2.93944	11.9	1	1	18	19	2344	266.075	6.20166
G7YDF9	Triosephosphate isomerase	cytosol	27.5176	36.68	1	4	9	18	229	25.253	8.93896
G7YGH8	Alpha-2-macroglobulin-like protein 1	extracellular	1.94737	10.16	1	1	14	18	1969	217.965	5.5542
G7YBS4	Probable ATP-dependent RNA helicase DDX23 (Fragment)	nuclear	9.36204	14.73	1	3	11	18	903	99.8392	6.82959
G7YD70	Glutathione S-transferase (Fragment)	mitochondria	33.1341	46.34	1	3	7	17	205	23.5988	8.74854
G7YM44	Fructose-bisphosphate aldolase (Fragment)	mitochondria	16.572	14.32	1	3	12	17	873	98.1212	9.62744
G7Y893	Calpain-B	nuclear	2.153	23.61	1	2	15	17	754	86.6932	6.37939
G7YG49	Titin	cytosol, nuclear	8.95853	22	1	3	12	16	759	83.3464	4.77979
H2KPZ2	Cell division cycle 2-like	nuclear	0	16.91	1	1	14	16	1041	117.684	7.59131
A0SWW1	Glutathione peroxidase	cytosol	21.9122	52.38	1	2	7	15	168	19.5299	7.44482
H2KUA8	Leukocyte elastase inhibitor	cytosol	8.65812	36.43	1	1	12	15	387	43.0691	7.09326
G7YPA3	Endophilin-A	cytosol	3.36684	14.42	1	1	9	15	874	98.5787	8.88037
G7YFE1	von Willebrand factor A domain-containing protein 5A	cytosol	2.50494	13.3	1	3	13	15	1226	137.612	7.41553
H2KSL0	Elongation factor 2	cytosol	2.35314	14.97	1	1	11	15	855	94.916	6.50732
G7YFI3	Uncharacterized protein	cytosol, nuclear	2.08383	14.74	1	1	12	15	855	97.3482	6.22705
G7YJV2	Putative phospholipase B-like 2	endoplasmic reticulum	4.36654	19.53	1	2	10	15	635	72.7552	8.83643
H2KNY0	Sarcoplasmic calcium-binding protein	mitochondria	13.7288	45.29	1	8	13	15	382	44.532	6.18896
G7YQA6	20S proteasome subunit alpha 3 (Fragment)	nuclear	2.12696	19.7	1	2	14	15	924	103.562	6.63916
G7YB63	Cyclin-dependent kinase 8/11 (Fragment)	nuclear	0	11.39	1	1	10	15	834	93.6303	8.73389
H2KTR3	Glutathione S-transferase omega-1	cytoskeleton	18.7465	44.84	1	5	9	14	281	31.478	5.8208
G7Y6U9	Annexin	cytosol	18.0887	35.82	1	5	10	14	349	38.8096	5.30029
G7Y5Z1	Cystathionine gamma-lyase	cytosol	16.7005	20.96	1	6	7	14	415	46.2515	6.43018
H2KQ97	Phosphoenolpyruvate carboxykinase (GTP)	cytosol	6.93589	20.55	3	3	11	14	618	68.8669	7.86963
G0Z6T2	Peroxiredoxin 2	cytosol	7.15145	50.77	3	2	7	13	195	21.9542	7.45947
H2KQI2	Urocanate hydratase	cytosol	2.31498	16.74	1	1	9	13	663	73.317	7.1958
H2KRM5	Tubulin polymerization-promoting protein family member 2	cytosol	2.29388	52.66	1	1	9	13	169	18.4774	8.74854
G7YWP3	60S ribosomal protein L19	extracellular	3.10097	22.9	1	1	11	13	607	68.213	7.62061
H2KPZ5	Calponin	cytosol	13.1038	16.34	1	2	6	12	361	39.6166	9.02686
O97096	28 kDa glutathione S-transferase	cytosol	8.28301	38.68	2	3	7	12	212	24.6605	8.35303
Q5DM86	Cytosolic malate dehydrogenase	cytosol	2.15875	32.83	2	1	11	12	329	36.2608	8.45557
G7YPK0	Hexosaminidase	cytosol, nuclear	7.22583	12.04	1	3	9	12	1254	143.532	6.40479
H2KPA9	Lysosomal alpha-glucosidase	extracellular	10.596	17.04	1	4	9	12	904	101.234	6.34131
G7YDG0	Triosephosphate isomerase	extracellular	6.52867	25.3	1	1	6	12	253	28.2343	8.22119
G7Y2H0	Uncharacterized protein	extracellular	2.2825	7.75	1	1	10	12	1857	203.954	7.2251
G7Y2H8	Cytochrome c	plasma membrane	4.97952	19.29	1	2	7	12	420	47.4088	9.81787
G7Y7Z7	Fatty acid-binding protein	cytosol	15.0466	64.15	1	4	7	11	106	12.3121	6.53662
G7YPD7	Uncharacterized protein	cytosol	10.7993	9.42	1	3	8	11	1698	184.617	5.04639
H2KRE5	Calponin	cytosol	4.81989	23.82	1	1	4	11	361	38.5401	8.89502
G7Y891	Reverse transcriptase	cytosol	0	15.17	1	1	9	11	824	93.574	9.5249
G7YM33	Acyl-coenzyme A thioesterase 8 (Fragment)	nuclear	1.85204	10.6	1	1	8	11	915	101.984	8.06006
G7Y8I9	Testis-expressed sequence 2 protein	plasma membrane	0	9.04	1	1	9	11	1283	141.082	7.51807
G7YES7	Formiminoglutamase	cytosol	21.0731	23.89	1	4	5	10	339	37.1825	5.88428
H2KTW4	Alpha-actinin sarcomeric (Fragment)	cytosol	2.46541	15.5	1	1	9	10	871	100.073	6.69775
H2KQN2	Severin	cytosol	2.42535	23.46	1	2	8	10	358	40.8635	5.38916
G7YGL2	Prostaglandin-H2 D-isomerase	cytosol	2.29639	30.95	1	3	6	10	210	23.6703	7.41553
G7Y5U3	1 4-alpha-glucan branching enzyme (Fragment)	cytosol	1.94909	14.85	1	1	7	10	653	75.8268	7.02002
G7YUL9	Legumain	cytosol	0	24.8	1	1	8	10	512	58.7478	7.7085
H2KNF5	Tyrosine 3-monooxygenase/tryptophan 5-monooxygenase activation protein	cytosol	0	25.24	1	3	6	10	309	35.1823	5.37646
H2KV59	Transgelin	cytosol, nuclear	8.01989	46.32	1	1	6	10	190	21.136	8.49951
A6YIE0	Cystatin-2	mitochondria	7.17393	31.45	2	2	4	10	124	13.7831	8.19189
G7Y3H4	Xaa-Pro aminopeptidase	mitochondria	2.50307	12.48	1	1	8	10	697	77.9777	6.1001
G7YEC8	Uncharacterized protein	nuclear	3.07541	19.34	2	2	6	10	274	30.6524	9.43701
G7YFM9	Uncharacterized protein	peroxisome	2.56997	12.15	1	3	7	10	881	98.2103	5.31299
G7Y5F2	Glucose-6-phosphate 1-dehydrogenase	cytoskeleton	5.45322	18.37	1	2	9	9	675	77.4376	6.88818
G7YJN6	Malate dehydrogenase	mitochondria	6.63137	12.44	1	2	4	9	225	24.2321	7.89893
H2KSJ1	Titin	nuclear	7.9716	9.45	1	1	5	9	899	99.1289	6.39209
G7YVN8	Proactivator polypeptide (Fragment)	nuclear	2.29585	17.07	1	1	9	9	627	70.8902	9.1001
H2KQY4	BTB/POZ domain-containing protein KCTD20	nuclear	0	6.4	1	1	7	9	1281	140.396	6.41748
H2KPF9	Annexin	cytoskeleton	2.6167	16.52	1	2	6	8	460	51.1272	6.22705
B5G4Y9	Peptidase M17	cytoskeleton	1.79772	16.15	3	1	7	8	520	56.5841	7.34229
H2KQ58	Transgelin	cytosol	12.6418	31.98	1	3	5	8	222	24.8746	7.97217
G7YUA0	Cathepsin C	cytosol	11.1049	22.65	1	5	6	8	362	41.2831	5.84619
H2BPZ2	21.6 kDa tegumental protein	cytosol	4.10443	39.36	2	1	6	8	188	21.6166	5.46533
G7YG28	Fatty acid-binding protein	cytosol	3.50041	57.6	1	1	7	8	125	14.2211	5.98584
G7Y4X9	Ectonucleotide pyrophosphatase/phosphodiesterase family member 5	cytosol	2.25957	16.07	2	2	8	8	703	80.1902	6.11279
G7YIC0	Heat shock 70kDa protein 1/8	cytosol, nuclear	4.24692	21.34	2	2	6	8	403	44.6841	7.51807
G7YGS4	Uncharacterized protein	cytosol, nuclear	3.81393	11.19	1	2	6	8	670	74.5412	6.34131
F2VT71	Tegumental protein	cytosol, nuclear	2.39069	29.28	2	2	5	8	181	21.1326	4.729
H2KNV0	Alpha-galactosidase	peroxisome	5.76434	13.41	1	2	6	8	604	68.4212	6.59521
H2KQR6	Chloride intracellular channel exc-4	cytoskeleton	1.61547	19.67	1	3	4	7	305	34.4292	4.99561
H2KPR1	Fumarate hydratase class II	cytosol	5.07441	14.14	1	1	4	7	403	43.6763	8.07471
G7YNU0	Plastin-2	cytosol	4.91948	13.12	1	2	6	7	648	73.2358	6.50732
G7YSG8	Rab GDP dissociation inhibitor alpha (Fragment)	cytosol	4.34676	15.63	1	1	6	7	435	48.8606	6.7124
G7Y579	RutC family protein PH0854	cytosol	0	17.46	1	1	5	7	355	39.9317	7.94287
G7YDH1	Carbonyl reductase [NADPH] 1 (Fragment)	mitochondria	5.6723	20.42	1	3	4	7	289	32.9896	8.57275
G7YFK3	Propionyl-CoA carboxylase beta chain	mitochondria	2.65841	15.33	1	1	6	7	535	58.8999	7.32764
G7YV37	Transcription initiation factor TFIID subunit 5 (Fragment)	nuclear	0	14	1	1	6	7	707	76.9677	7.43018
Q2PMV7	Tegumental protein 20.8 kDa	cytoskeleton	4.50989	48.37	2	2	4	6	184	20.7543	4.43701
G7YD93	Fructose-bisphosphate aldolase	cytosol	4.6432	21.55	1	1	5	6	362	39.4903	7.72314
G7YIE9	Heat shock cognate 71 kDa protein	cytosol	4.36235	21.04	2	1	4	6	347	38.1575	6.46826
G7YIN0	Uncharacterized protein	cytosol	3.91443	18.72	1	2	5	6	454	51.1106	5.47803
G7YFH7	Puromycin-sensitive aminopeptidase (Fragment)	cytosol	2.2431	8.44	1	2	6	6	806	90.2123	6.11279
G7YBQ5	Alcohol dehydrogenase [NADP+] A	cytosol	0	11.36	1	1	5	6	484	55.1192	8.96826
G7YRB7	Glutaredoxin-3	cytosol, nuclear	1.71018	27.88	1	1	6	6	312	34.3194	6.23975
H2KTN4	Vesicle-associated membrane protein-associated protein A (Fragment)	plasma membrane	2.86843	10.19	1	2	6	6	540	59.839	8.79248
G7YHJ8	Myosin essential light chain striated adductor muscle	cytoskeleton	2.46482	15.02	1	1	5	5	486	55.3474	5.17334
G7YLT3	Hydroxyacylglutathione hydrolase	cytosol	9.99113	24.63	1	2	4	5	268	29.581	7.34229
B2KYF7	Tegumental calcium-binding EF-hand protein (Fragment)	cytosol	4.41329	23.76	1	1	4	5	202	23.7317	5.18604
G7YVB4	Fructose-1,6-bisphosphatase I	cytosol	3.32175	19.36	1	3	4	5	346	37.6821	5.98584
H2KP50	Omega-amidase NIT2	cytosol	3.29813	23.63	1	1	5	5	292	32.3926	7.03467
H2KVK5	Starch phosphorylase (Fragment)	cytosol	2.6189	12.54	1	1	5	5	678	77.7689	8.04541
G7YL14	Major vault protein (Fragment)	cytosol	2.46083	38.3	1	2	5	5	235	26.7767	6.37939
G7YJW7	Dimethylargininase	cytosol	2.04126	15.44	1	2	5	5	272	29.9143	6.06201
G7YUP0	PDZ and LIM domain protein Zasp	cytosol	1.72187	27.37	1	1	4	5	190	20.8688	8.14795
G7YHE8	Tumor protein D54	cytosol	1.61879	43.7	1	1	4	5	119	13.2358	5.04639
G7YE54	Tropomodulin	cytosol, nuclear	0	17.09	1	1	4	5	357	40.3009	5.12256
G7YFI2	Uncharacterized protein	mitochondria	8.55135	10.92	1	2	4	5	458	53.3148	6.40479
Q564A6	GTP:AMP phosphotransferase, mitochondrial	mitochondria	7.89345	22.81	2	3	4	5	228	26.0394	8.93896
G7YX15	Superoxide dismutase	mitochondria	4.53402	19.13	2	2	3	5	230	25.3871	8.90967
Q1L2C7	Glutathione transferase	mitochondria	1.73194	27.83	2	1	5	5	212	24.3304	7.41553
H2KNZ3	14-3-3 epsilon	nuclear	8.80355	30.24	1	3	5	5	248	28.1603	5.03369
H2KTZ1	Prostamide/prostaglandin F synthase	nuclear	1.92869	19.14	1	2	5	5	209	22.8876	8.71924
G7YLY6	Uncharacterized protein	nuclear	1.76836	5.49	1	1	4	5	765	86.2466	7.25439
G7Y625	Growth factor receptor-binding protein 2	cytosol	2.42988	28.21	1	1	4	4	234	26.5722	5.63037
H2KVU7	Ubiquitin-conjugating enzyme E2 G1	cytosol	2.12715	7.01	1	1	1	4	214	24.4041	5.65576
G7Y466	Tegument antigen	cytosol	1.94298	22.28	1	1	3	4	184	21.6755	5.70654
H2KSN1	4-methyl-5(B-hydroxyethyl)-thiazole monophosphate biosynthesis	cytosol	1.93382	16.39	1	1	2	4	183	18.8908	7.26904
H2KV34	Glyoxalase domain-containing protein 4	cytosol	1.75123	24.48	1	1	4	4	286	32.2338	5.40186
G7Y5H3	Ubiquitin-conjugating enzyme E2 L3	cytosol	1.60402	9.77	1	1	4	4	563	64.3635	8.45557
G7YG89	Uroporphyrinogen decarboxylase	cytosol	0	6.63	1	1	3	4	377	41.942	6.96143
G7YM78	Superoxide dismutase [Cu-Zn]	extracellular	5.60881	28.95	3	2	4	4	152	15.5307	6.23975
G7YN75	Cytidine deaminase	extracellular	4.03512	13.29	1	1	3	4	143	15.1995	6.50732
G7YC47	Ras-related protein RABD2a	extracellular	2.49301	12.9	1	1	1	4	124	13.6027	6.27783
G7YG77	Heme binding protein 2	extracellular	1.73352	26.06	1	2	4	4	142	16.412	4.67822
G7YT72	Endophilin-B1	mitochondria	6.99817	23.44	1	2	4	4	209	23.6619	7.1665
H2KTN6	Elongation factor 1-gamma (Fragment)	mitochondria	4.63872	8.13	1	2	4	4	418	47.5497	6.21436
H2KUH6	Glycine amidinotransferase mitochondrial	mitochondria	2.20363	13.56	1	1	4	4	413	47.0548	7.07861
G7YTD7	Calcineurin-like phosphoesterase domain-containing protein 1	mitochondria	0	13.4	1	1	3	4	321	36.0224	6.22705
H2KTX8	Uncharacterized protein	plasma membrane	5.0026	10.21	1	2	3	4	431	46.9892	7.69385
G7YEJ9	Transaldolase	cytosol	3.4648	12.43	1	1	3	3	338	37.2053	7.1665
G7YHJ5	Regulator of microtubule dynamics protein 1	cytosol	2.35614	10.22	1	1	3	3	323	37.2662	5.42725
G7YSR8	Peptidyl-prolyl cis-trans isomerase	cytosol	1.85964	27.7	2	1	3	3	148	16.0648	7.81104
G7YVV4	Ubiquitin-conjugating enzyme E2 D/E (Fragment)	cytosol	0	20.51	1	1	2	3	117	13.3707	7.84033
G7YK00	Uncharacterized protein	cytosol, nuclear	5.55729	17.14	1	1	2	3	105	11.9369	7.02002
G7YFT8	Fatty acid-binding protein type 3	cytosol, nuclear	2.15169	52.38	1	2	3	3	84	9.51082	5.89697
G7YNX5	Uncharacterized protein	extracellular	5.91994	41.89	1	1	2	3	74	8.3192	4.94482
H2KQN5	Legumain (Fragment)	mitochondria	2.36058	12.99	1	1	3	3	431	49.4546	6.771
A0SWV9	Glutathione peroxidase	mitochondria	1.70797	17.89	1	1	2	3	190	21.7651	8.52881
G7YDG3	Thiopurine S-methyltransferase	nuclear	4.48328	29.82	1	1	3	3	171	19.4896	5.85889
G7YFT6	Fatty acid-binding protein	nuclear	3.13338	27.54	1	1	3	3	138	15.8525	6.53662
G7YCD7	Smoothelin	cytosol	2.48052	14.52	1	1	2	2	186	21.2616	8.42627
G7YF07	Uncharacterized protein	cytosol	2.44556	8.03	1	1	1	2	299	34.0874	6.53662
G7Y5W2	Dynein light chain 1 cytoplasmic	cytosol	1.97524	31.96	1	1	2	2	97	11.6146	5.8335
G7YSG6	Rab GDP dissociation inhibitor alpha	cytosol	1.61176	3.58	1	1	1	2	335	37.8709	5.2876
B0KZ39	Defective in cullin neddylation protein	cytosol	0	7.34	2	1	2	2	259	30.4811	5.69385
H2KPW5	Uncharacterized protein	extracellular	2.71826	21.57	1	1	2	2	153	17.1156	6.31592
G7YA95	Isochorismatase domain-containing protein 2 mitochondrial	extracellular	0	14.01	1	1	2	2	207	22.4687	7.40088
G7YLN1	3'(2') 5'-bisphosphate nucleotidase (Fragment)	mitochondria	2.58729	13.33	1	1	2	2	210	22.1837	8.86572
H2KQ61	UDP-glucose 4-epimerase	mitochondria	2.34426	7.87	1	1	2	2	356	39.662	6.84424
H2KSW0	Ankyrin	nuclear	2.48864	2.73	1	1	2	2	1136	122.432	5.0083
G7YR25	Basement membrane-specific heparan sulfate proteoglycan core protein (Fragment)	plasma membrane	1.67721	3.19	1	1	2	2	909	102.459	5.65576
G7Y784	Glutathione S-transferase	cytosol	2.54649	6.99	1	1	1	1	186	21.209	5.89697
G7YXX7	Myo-inositol-1(Or 4)-monophosphatase (Fragment)	cytosol	1.62157	12.12	1	1	1	1	99	11.1676	4.66553
G7YF59	Uncharacterized protein	extracellular	3.75545	13.91	1	1	1	1	115	13.1046	8.63135
G7YGH4	Uncharacterized protein	extracellular	3.67889	10.26	1	1	1	1	156	17.0692	7.40088
Q8MXC3	Putative uncharacterized protein	extracellular	1.7665	11.11	1	1	1	1	90	10.3846	8.90967
G7YA61	Uncharacterized protein	extracellular	1.6178	20.73	1	1	1	1	82	8.87034	6.50732
